# Supplementary material for: Association of Perceived Acoustic Environment Exposure and Nonrestorative Sleep with Cognitive Functioning Among Chinese Adults: A Cross-Sectional Survey
Source: Int J Environ Res Public Health. 2025 May 16;22(5):788. doi: 10.3390/ijerph22050788 (PMC12111163; doi:10.3390/ijerph22050788)
Supplement: Supplementary file 1 [file ijerph-22-00788-s001.zip]

Archive with 1 entries (1 files):
- ijerph-3573944-supplementary.pdf
